# Supplementary material for: 2D Porous Ti3C2 MXene as Anode Material for Sodium-Ion Batteries with Excellent Reaction Kinetics
Source: Molecules. 2025 Feb 27;30(5):1100. doi: 10.3390/molecules30051100 (PMC11901979; doi:10.3390/molecules30051100)
Supplement: Supplementary file 1 [file molecules-30-01100-s001.zip]

Archive with 1 entries (1 files):
- molecules-3460589-supplementary.pdf
